# Supplementary material for: Tricuspid regurgitation and heart failure: the fate of treated vs. untreated cohort in the percutaneous era
Source: Eur Heart J Imaging Methods Pract. 2024 Aug 5;2(2):qyae080. doi: 10.1093/ehjimp/qyae080 (PMC11367954; doi:10.1093/ehjimp/qyae080)
Supplement: qyae080_Supplementary_Data [file qyae080_supplementary_data.zip]

Archive with 6 entries (6 files):
- Supplemental figure S1.tiff
- Supplemental figure S2.tiff
- Supplemental figure S3.tiff
- Supplemental figure S4.tiff
- Supplemental table S1.png
- Supplemental table S2.png
